# Supplementary material for: Thermopressure Coupling Effect Mimicking Natural Graphite Formation to Enhance the Storage K–Ion Performance of Carbonaceous Heterostructures
Source: Research (Wash D C). 2023 Mar 27;6:0092. doi: 10.34133/research.0092 (PMC10045921; doi:10.34133/research.0092)
Supplement: Supplementary 2 — Movies S1 to S2 [file research.0092.f2.zip]

Archive with 2 entries (2 files):
- video-HC-1200.mp4
- video-GQD-HC-1200.mp4
